# Supplementary material for: Liquid-Metal-Based Magnetic Controllable Soft Microswitch with Rapid and Reliable Response for Intelligent Soft Systems
Source: Micromachines (Basel). 2022 Dec 18;13(12):2255. doi: 10.3390/mi13122255 (PMC9781719; doi:10.3390/mi13122255)
Supplement: Supplementary file 1 [file micromachines-13-02255-s001.zip]

Archive with 3 entries (3 files):
- video S1_x264.mp4
- video S2-1_x264.mp4
- video S3-new2_x264.mp4
